# Supplementary material for: Molecular Epidemiology of Antibiotic Resistance Genes and Virulence Factors in Multidrug-Resistant Escherichia coli Isolated from Rodents, Humans, Chicken, and Household Soils in Karatu, Northern Tanzania
Source: Int J Environ Res Public Health. 2022 Apr 28;19(9):5388. doi: 10.3390/ijerph19095388 (PMC9102629; doi:10.3390/ijerph19095388)
Supplement: Supplementary file 1 [file ijerph-19-05388-s001.zip]

Archive with 1 entries (1 files):
- ijerph-1603695-supplementary.pdf
